# Supplementary material for: Rationally Designed Novel Phenyloxazoline Synthase Inhibitors: Chemical Synthesis and Biological Evaluation to Accelerate the Discovery of New Antimycobacterial Antibiotics
Source: Molecules. 2023 Dec 15;28(24):8115. doi: 10.3390/molecules28248115 (PMC10745776; doi:10.3390/molecules28248115)
Supplement: Supplementary file 1 [file molecules-28-08115-s001.zip]

Archive with 1 entries (1 files):
- molecules-2717824-supplementary.pdf
